# Supplementary material for: Exogenous hormones influence Brassica napus leaf cuticular wax deposition and cuticle function
Source: PeerJ. 2020 Jun 4;8:e9264. doi: 10.7717/peerj.9264 (PMC7276146; doi:10.7717/peerj.9264)
Supplement: Supplemental Information 1 — Cuticular wax on canola leaf, water loss rate, chlorophylls, transcription of wax genes and hormone-responsive genes. [file peerj-08-9264-s004.xlsx]

## Sheet: wax
													alkane								Primary alcohol					Secondary alcohol						Acid						Aldehyde					Ketone			Branched alcohol
		acid	aldejhyde	alkane	sec. alcohol	ketone	primary alcohol	branch-alcohol	unidentified	total wax			C27	C28	C29	C30	C31	C33			C26	C28	C30			C28	C29	C30	C31			C26	C28	C30	C32			C28	C29	C30			C29			C24
ZS9	CK1	0.08592	0.400495	9.53799	4.53872	2.42262	0.17778	0.318329	0.36253	17.8444	ZS9	CK1	0.0584344	0.0490542	8.04131	0.0971363	1.24236	0.0496947		CK1	0.00524166	0.151085	0.0214526		CK1	0.200554	4.08808	0.243664	0.00642313		CK1	0.0115885	0.0304073	0.052813	0.008		CK1	0.088307	0.0377981	0.121845		CK1	2.42262		CK1	0.318329
	CK2	0.0634014	0.32251	10.048	4.95476	2.36539	0.198596	0.380956	0.463717	18.7973		CK2	0.0544385	0.0503827	8.49609	0.109383	1.28301	0.0547083		CK2	0.0031397	0.17982	0.0156373		CK2	0.218449	4.39922	0.329568	0.00752047		CK2	0.0101528	0.025462	0.0477866	0.008		CK2	0.0902208	0.0275781	0.149555		CK2	2.36539		CK2	0.380956
	CK3	0.0993825	0.537521	9.1054	3.93739	2.51939	0.156888	0.303977	0.324355	16.9843		CK3	0.0655854	0.0528433	7.49037	0.106086	1.33749	0.0530309		CK3	0.0104505	0.126128	0.02031		CK3	0.178681	3.55592	0.19261	0.0101735		CK3	0.0148048	0.0284099	0.0628344	0.01		CK3	0.090696	0.0496555	0.0670119		CK3	2.51939		CK3	0.303977
	CK4	0.0949761	0.341452	9.46054	4.72401	2.38309	0.177854	0.270055	0.299518	17.7515		CK4	0.0552792	0.0439367	8.13747	0.0759402	1.10658	0.0413449		CK4	0.00213481	0.147309	0.0284106		CK4	0.204533	4.30909	0.208814	0.00157545		CK4	0.00980801	0.0373501	0.047818	0.006		CK4	0.0840041	0.0361606	0.148966		CK4	2.38309		CK4	0.270055
	SA1	0.121652	0.781185	9.78657	1.94559	3.78376	0.11867	0.176035	0.186323	16.8998		SA1	0.0716667	0.044383	7.61636	0.105947	1.89185	0.0563629		SA1	0.0293279	0.0729647	0.0163778		SA1	0.183899	1.68876	0.0646399	0.00829469		SA1	0.0294984	0.0338819	0.0582721	0.01		SA1	0.0238048	0.0238258	0.685903		SA1	3.78376		SA1	0.176035
	SA2	0.12549	0.799071	8.29799	1.63871	3.17503	0.0964568	0.191526	0.212452	14.5367		SA2	0.0626368	0.0404854	6.39921	0.0907276	1.6531	0.0518231		SA2	0.0210006	0.0600973	0.0153589		SA2	0.153134	1.42766	0.0474691	0.0104494		SA2	0.0212525	0.0354029	0.0688342	0.015		SA2	0.0144965	0.0168316	0.734079		SA2	3.17503		SA2	0.191526
	SA3	0.0920876	0.674577	9.74614	1.22865	3.61299	0.143741	0.130394	0.208156	15.8367		SA3	0.0483548	0.0619425	7.68608	0.0912052	1.8191	0.0394632		SA3	0.019844	0.113933	0.00996419		SA3	0.199092	0.959478	0.0626082	0.00746978		SA3	0.0286235	0.0345778	0.0288863	0.009		SA3	0.0205507	0.0144829	0.610578		SA3	3.61299		SA3	0.130394
	SA4	0.109434	0.635574	8.11996	1.77483	3.20674	0.108425	0.145066	0.207824	14.3079		SA4	0.0591777	0.0533214	6.29778	0.0950944	1.56572	0.048868		SA4	0.0271143	0.0665573	0.014753		SA4	0.116999	1.59432	0.0493591	0.0141526		SA4	0.0278752	0.0258455	0.0557134	0.01		SA4	0.0163332	0.0160666	0.571041		SA4	3.20674		SA4	0.145066
	JA1	0.11837	1.11438	10.3539	1.2866	3.78407	0.115971	0.210154	0.213426	17.1969		JA1	0.0678786	0.0518348	7.90901	0.114575	2.16091	0.0496817		JA1	0.0174152	0.083355	0.0152006		JA1	0.182934	1.03553	0.0638462	0.00428815		JA1	0.023182	0.0331761	0.0620119	0.012		JA1	0.0139212	0.0248811	1.02582		JA1	3.78407		JA1	0.210154
	JA2	0.138858	1.03952	8.43428	1.40931	2.65314	0.0906053	0.244595	0.305534	14.3158		JA2	0.10023	0.048113	6.3961	0.110163	1.72264	0.0570379		JA2	0.0145506	0.0584192	0.0176355		JA2	0.145996	1.2191	0.0412302	0.00299054		JA2	0.0228923	0.0310407	0.0849245	0.008		JA2	0.00619725	0.0220689	0.967116		JA2	2.65314		JA2	0.244595
	JA3	0.0899441	1.05629	11.2913	1.07923	4.20935	0.1841	0.155114	0.279175	18.3445		JA3	0.000801927	0.0582806	9.08239	0.133636	1.98187	0.0343175		JA3	0.0156549	0.15364	0.014805		JA3	0.281865	0.693067	0.0984993	0.00579883		JA3	0.0220329	0.0322561	0.0655099	0.012		JA3	0.0355869	0.0253058	0.944787		JA3	4.20935		JA3	0.155114
	JA4	0.0798213	0.958273	11.0334	0.983533	4.09286	0.179857	0.127878	0.331303	17.787		JA4	0.0371117	0.0540082	8.85429	0.106627	1.95172	0.0296893		JA4	0.0095528	0.160135	0.0101699		JA4	0.283929	0.617794	0.0792795	0.00252997		JA4	0.0258777	0.0334401	0.0603439	0.009		JA4	0.0212184	0.0213624	0.872967		JA4	4.09286		JA4	0.127878
	ACC1	0.203423	0.979582	7.42685	2.08046	2.60073	0.108137	0.215125	0.217817	13.8321		ACC1	0.0530213	0.0493287	5.61182	0.145861	1.49267	0.0741532		ACC1	0.0163851	0.0633907	0.0283613		ACC1	0.150254	1.87209	0.0419983	0.0161215		ACC1	0.0182963	0.048471	0.141469	0.011		ACC1	0.0124353	0.02291	0.898417		ACC1	2.60073		ACC1	0.215125
	ACC2	0.173759	0.934061	8.06965	1.83588	2.83937	0.116742	0.194163	0.22607	14.3897		ACC2	0.0507954	0.0527984	6.16044	0.133014	1.60644	0.0661674		ACC2	0.014932	0.0758221	0.0259874		ACC2	0.171206	1.60593	0.0462597	0.0124801		ACC2	0.0210208	0.0453389	0.12184	0.012		ACC2	0.0120079	0.0221784	0.855518		ACC2	2.83937		ACC2	0.194163
	ACC3	0.257771	0.975474	6.85043	2.37956	2.38079	0.101176	0.21266	0.208424	13.3663		ACC3	0.0479637	0.0460507	5.14573	0.13831	1.39395	0.0784186		ACC3	0.0198282	0.0529147	0.0284334		ACC3	0.116821	2.20373	0.0381103	0.0208997		ACC3	0.0179791	0.058025	0.181767	0.008		ACC3	0.00488131	0.0217675	0.90529		ACC3	2.38079		ACC3	0.21266
	ACC4	0.178739	1.02921	7.36046	2.02595	2.58201	0.106493	0.238552	0.218958	13.7404		ACC4	0.0603048	0.0491369	5.52928	0.16626	1.47761	0.0778737		ACC4	0.0143951	0.0614352	0.030663		ACC4	0.162735	1.80661	0.0416249	0.0149848		ACC4	0.015889	0.0420489	0.120801	0.009		ACC4	0.0204168	0.024784	0.934444		ACC4	2.58201		ACC4	0.238552
YY19	CK1	0.0880984	0.735643	13.8442	1.50006	5.46188	0.210061	0.180275	0.194733	22.0202	YY19	CK1	0.115896	0.0584884	11.3852	0.0782172	2.17679	0.0295366		CK1	0.0285502	0.166731	0.0147799		CK1	0.359581	1.01679	0.120484	0.00319973		CK1	0.0147879	0.0270084	0.11463	0.009		CK1	0.0550857	0.0236061	0.609739		CK1	5.46188		CK1	0.180275
	CK2	0.163222	0.446422	17.5145	1.48934	2.85739	0.493128	0.237232	0.393284	23.2012		CK2	0.11709	0.0665128	10.9993	0.0106241	6.26378	0.0571871		CK2	0.197184	0.218215	0.0777294		CK2	0.0653942	1.1407	0.28147	0.00177866		CK2	0.0179336	0.0253955	0.119893	0.008		CK2	0.104939	0.0532956	0.181596		CK2	2.85739		CK2	0.237232
	CK3	0.155156	0.464317	17.6044	1.03458	3.04105	0.276193	0.386037	0.356593	22.9617		CK3	0.132769	0.0638087	10.1084	0.103342	7.14276	0.0532479		CK3	0.00245551	0.204501	0.0692367		CK3	0.2532	0.475908	0.302394	0.00308085		CK3	0.0149634	0.02806	0.112133	0.008		CK3	0.0796285	0.06526	0.188908		CK3	3.04105		CK3	0.386037
	CK4	0.135492	0.548794	16.321	1.34133	3.78677	0.326461	0.267848	0.31487	22.7277		CK4	0.121918	0.0629366	10.831	0.0640611	5.19444	0.0466572		CK4	0.0760634	0.196482	0.0539154		CK4	0.226058	0.8778	0.234783	0.00268641		CK4	0.015895	0.0268213	0.115552	0.009		CK4	0.0798845	0.0473872	0.326748		CK4	3.78677		CK4	0.267848
	SA1	0.186777	0.485744	8.83749	7.14732	3.24162	0.248979	0.285329	0.408266	20.4333		SA1	0.136378	0.0738609	6.86977	0.110627	1.58491	0.0619413		SA1	0.00221331	0.217469	0.0292961		SA1	0.227299	6.57326	0.344211	0.00255264		SA1	0.0207335	0.0211587	0.144885	0.01		SA1	0.0933446	0.0635343	0.201797		SA1	3.24162		SA1	0.285329
	SA2	0.0770827	0.233206	11.2202	5.20324	1.70041	0.165543	0.200956	0.50615	18.8007		SA2	0.141657	0.0618875	9.50864	0.150799	1.32805	0.0291991		SA2	0.00429986	0.13026	0.0309827		SA2	0.135026	4.88347	0.165118	0.0196242		SA2	0.0166402	0.0198816	0.0405609	0.007		SA2	0.0540932	0.0386437	0.0631815		SA2	1.70041		SA2	0.200956
	SA3	0.0904136	1.15929	13.1498	1.58286	7.06918	0.253811	0.323787	0.281611	23.6291		SA3	0.157896	0.0789446	10.1784	0.106484	2.5903	0.0377379		SA3	0.0170032	0.207363	0.0294445		SA3	0.441126	1.01095	0.124828	0.00595154		SA3	0.0235392	0.0293272	0.0375473	0.009		SA3	0.0281712	0.0303457	1.04008		SA3	7.06918		SA3	0.323787
	SA4	0.118091	0.626081	11.0692	4.64447	4.00373	0.222778	0.270024	0.398675	20.9544		SA4	0.145311	0.0715643	8.85229	0.122637	1.83442	0.0429594		SA4	0.00783879	0.185031	0.0299078		SA4	0.267817	4.15589	0.211386	0.00937613		SA4	0.0203043	0.0234558	0.074331	0.008		SA4	0.0585363	0.0441746	0.435021		SA4	4.00373		SA4	0.270024
	JA1	0.0869301	0.332902	11.3991	5.40824	2.58894	0.229896	0.260342	0.340642	20.3063		JA1	0.137899	0.0626266	9.79588	0.0962343	1.26834	0.0381042		JA1	0.00452944	0.201876	0.0234912		JA1	0.157038	4.99485	0.251932	0.0044204		JA1	0.0174062	0.0191819	0.050342	0.007		JA1	0.0575507	0.0451442	0.139918		JA1	2.58894		JA1	0.260342
	JA2	0.111081	0.358718	10.8464	6.32054	2.65702	0.301854	0.319319	0.300499	20.9149		JA2	0.120107	0.0588829	9.88252	0.106669	0.637455	0.040725		JA2	0.00493095	0.265501	0.0314222		JA2	0.179871	5.86745	0.270296	0.00292098		JA2	0.0161377	0.0181702	0.0767729	0.009		JA2	0.0553124	0.0493469	0.155365		JA2	2.65702		JA2	0.319319
	JA3	0.118038	1.50318	15.7925	1.57035	6.22592	0.22821	0.351834	0.243099	25.7901		JA3	0.131115	0.0907589	12.7061	0.107183	2.71483	0.0425372		JA3	0.0232307	0.17961	0.0253691		JA3	0.350569	1.09488	0.121383	0.00351762		JA3	0.0199567	0.0357034	0.0523778	0.01		JA3	0.0273512	0.0290184	1.38877		JA3	6.22592		JA3	0.351834
	JA4	0.160163	1.30701	13.9547	0.91547	6.08221	0.234793	0.243741	0.312736	22.8981		JA4	0.111194	0.0990578	11.2032	0.110567	2.37827	0.0523898		JA4	0.0364682	0.149776	0.0485481		JA4	0.262406	0.539254	0.109879	0.00393042		JA4	0.0267751	0.0394668	0.0839209	0.009		JA4	0.0394048	0.0289207	1.18084		JA4	6.08221		JA4	0.243741
	ACC1	0.079931	0.333088	12.0349	7.46498	2.25384	0.239552	0.261103	0.385419	22.6674		ACC1	0.144421	0.0641266	11.2776	0.131389	0.382143	0.0352193		ACC1	0.00891161	0.210813	0.0198276		ACC1	0.169879	7.02316	0.25488	0.0170633		ACC1	0.0101828	0.0200956	0.0496527	0.007		ACC1	0.0635416	0.0493365	0.121537		ACC1	2.25384		ACC1	0.261103
	ACC2	0.0980026	0.483559	11.6373	6.08985	2.78714	0.297074	0.319031	0.358021	21.712		ACC2	0.143041	0.0585583	9.83093	0.105852	1.45355	0.0453742		ACC2	0.00602589	0.25521	0.0358381		ACC2	0.237397	5.47643	0.358921	0.0171		ACC2	0.0141362	0.0181108	0.0657556	0.006		ACC2	0.0640923	0.0615615	0.234782		ACC2	2.78714		ACC2	0.319031
	ACC3	0.130591	0.485231	15.2698	8.29346	3.55706	0.319085	0.461821	0.389983	28.5171		ACC3	0.169881	0.0783991	14.0393	0.140547	0.780539	0.0611805		ACC3	0.00412083	0.2767	0.0382643		ACC3	0.268435	7.57494	0.443448	0.00664087		ACC3	0.0115745	0.029046	0.0889704	0.005		ACC3	0.0779759	0.0755814	0.180511		ACC3	3.55706		ACC3	0.461821
	ACC4	0.131548	0.534168	11.8697	7.69489	2.8157	0.321797	0.364975	0.428528	23.7327		ACC4	0.139251	0.0812242	11.2705	0.0957089	0.225826	0.0571728		ACC4	0.00305726	0.26025	0.05849		ACC4	0.250337	6.98356	0.447145	0.0138459		ACC4	0.0106729	0.0162596	0.104615	0.006		ACC4	0.0714358	0.0638148	0.271288		ACC4	2.8157		ACC4	0.364975
													alkane								Primary alcohol					Secondary alcohol						Acid						Aldehyde					Ketone			Branched alcohol
		acid	aldejhyde	alkane	sec. alcohol	ketone	primary alcohol	branch-alcohol	unidentified	total wax			C27	C28	C29	C30	C31	C33			C26	C28	C30			C28	C29	C30	C31			C26	C28	C30	C32			C28	C29	C30			C29			C24
ZS9	CK1	0.08592	0.400495	9.53799	4.53872	2.42262	0.17778	0.318329	0.36253	17.8444		CK1	0.0584344	0.0490542	8.04131	0.0971363	1.24236	0.0496947		CK1	0.00524166	0.151085	0.0214526		CK1	0.200554	4.08808	0.243664	0.00642313		CK1	0.0115885	0.0304073	0.052813	0.008		CK1	0.088307	0.0377981	0.121845		CK1	2.42262		CK1	0.318329
	SA1	0.112166	0.722602	8.98767	1.64694	3.44463	0.116823	0.160755	0.203689	15.3953		SA1	0.060459	0.0500331	6.99986	0.0957436	1.73244	0.0491293		SA1	0.0243217	0.078388	0.0141135		SA1	0.163281	1.41755	0.056019	0.0100916		SA1	0.0268124	0.032427	0.0529265	0.011		SA1	0.0187963	0.0178017	0.6504		SA1	3.44463		SA1	0.160755
	JA1	0.106748	1.04212	10.2782	1.18967	3.68485	0.142633	0.184435	0.28236	16.911		JA1	0.0515056	0.0530591	8.06044	0.11625	1.95428	0.0426816		JA1	0.0142933	0.113887	0.0144528		JA1	0.223681	0.891372	0.0707138	0.00390187		JA1	0.0234962	0.0324783	0.0681975	0.01025		JA1	0.0192309	0.0234046	0.952672		JA1	3.68485		JA1	0.184435
	ACC1	0.203423	0.979582	7.42685	2.08046	2.60073	0.108137	0.215125	0.217817	13.8321		ACC1	0.0530213	0.0493287	5.61182	0.145861	1.49267	0.0741532		ACC1	0.0163851	0.0633907	0.0283613		ACC1	0.150254	1.87209	0.0419983	0.0161215		ACC1	0.0182963	0.048471	0.141469	0.01		ACC1	0.0124353	0.02291	0.898417		ACC1	2.60073		ACC1	0.215125
YY19	CK1	0.135492	0.548794	16.321	1.34133	3.78677	0.326461	0.267848	0.31487	22.7277		CK1	0.121918	0.0629366	10.831	0.0640611	5.19444	0.0466572		CK1	0.0760634	0.196482	0.0539154		CK1	0.226058	0.8778	0.234783	0.00268641		CK1	0.015895	0.0268213	0.115552	0.0085		CK1	0.0798845	0.0473872	0.326748		CK1	3.78677		CK1	0.267848
	SA1	0.118091	0.626081	11.0692	4.64447	4.00373	0.222778	0.270024	0.398675	20.9544		SA1	0.145311	0.0715643	8.85229	0.122637	1.83442	0.0429594		SA1	0.00783879	0.185031	0.0299078		SA1	0.267817	4.15589	0.211386	0.00937613		SA1	0.0203043	0.0234558	0.074331	0.0085		SA1	0.0585363	0.0441746	0.435021		SA1	4.00373		SA1	0.270024
	JA1	0.119053	0.87545	12.9982	3.55365	4.38852	0.248688	0.293809	0.299244	22.4773		JA1	0.125079	0.0778316	10.8969	0.105163	1.74972	0.0434391		JA1	0.0172898	0.199191	0.0322076		JA1	0.237471	3.12411	0.188373	0.00369735		JA1	0.0200689	0.0281306	0.0658534	0.00875		JA1	0.0449048	0.0381076	0.716223		JA1	4.38852		JA1	0.293809
	ACC1	0.110018	0.459012	12.7029	7.38579	2.85344	0.294377	0.351733	0.390488	24.1573		ACC1	0.149149	0.0705771	11.6046	0.118374	0.710514	0.0497367		ACC1	0.0055289	0.250743	0.038105		ACC1	0.231512	6.76452	0.376098	0.0136625		ACC1	0.0116416	0.020878	0.0772485	0.006		ACC1	0.0692614	0.0625735	0.20203		ACC1	2.85344		ACC1	0.351733
																		ck		0.0242383
																		sa		0.019035
																		ja		0.0211758
																		acc		0.0338831

## Sheet: water loss
	water loss per 15 min (%)
	ZS9																								YY19
	Control						SA						MeJA						ACC						Control						SA						MeJA						ACC
time (min)	1	2	3	4	5	6	1	2	3	4	5	6	1	2	3	4	5	6	1	2	3	4	5	6	1	2	3	4	5	6	1	2	3	4	5	6	1	2	3	4	5	6	1	2	3	4	5	6
15	1.61894	0.199139	2.42136	2.09124	1.79321	2.81849	2.40374	0.365479	1.18505	1.3337	4.0133	2.54486	0.681818	0.884703	0.0103082	0.844257	1.79582	1.21257	1.87283	0.923117	2.23027	2.49949	1.94031	1.21583	2.10898	1.62878	2.56744	2.76198	1.87935	3.28545	1.93995	2.88047	2.03318	2.09269	1.33287	2.2494	3.21911	2.64016	2.13303	2.68233	1.8914	2.59726	2.34196	2.46013	1.91236	2.4117	2.3674	2.15524
30	2.90198	2.88431	2.2144	1.853	2.45859	2.00416	3.11244	4.69308	3.2651	3.82417	2.179	3.48287	3.47107	3.41039	5.17472	2.74383	2.20276	4.30501	0.955394	1.60093	0.875759	1.1726	1.17463	2.1885	1.28991	0.82334	1.78096	1.13052	1.78074	1.26264	1.2196	1.77862	0.889189	0.849388	0.676796	0.799523	2.04569	1.83664	1.60698	1.63839	1.07083	1.43334	1.49784	1.47725	0.985511	1.17473	1.50953	1.13974
45	1.17841	0.41755	1.60734	1.34122	0.589873	0.764567	0.884051	1.16289	0.679539	1.35411	0.51705	1.2969	0.805785	0.934646	1.03082	0.933126	1.34466	1.2207	0.531477	0.432509	0.525455	1.29603	0.687375	0.679188	1.02016	0.809916	1.19597	0.656648	1.89675	1.26264	1.241	1.19693	0.675992	1.05866	1.15331	0.936754	1.9107	1.3231	1.70786	2.14586	1.20468	1.69199	1.11069	1.20652	1.03244	1.08138	2.0127	0.983093
60	1.0793	0.642385	0.379415	0.758846	0.490774	0.669562	1.2932	1.14627	0.944725	1.85084	1.23107	1.22349	1.21212	1.33419	1.61839	1.26083	1.29158	1.88802	0.417589	0.723	0.397011	0.946307	0.783085	1.07329	0.789641	0.54591	0.994475	0.514487	1.2819	1.33995	0.984238	0.984395	0.473194	0.677048	0.725138	0.48926	0.965732	1.09957	1.41962	1.36291	1.14066	0.635844	0.831429	0.876935	0.680472	0.918002	1.42704	0.729217
75	0.936123	0.533179	0.910596	0.864731	0.537964	0.683134	0.84752	0.622975	0.845281	1.53783	1.28032	0.88907	1.12948	1.07734	1.46377	1.06088	0.955414	1.3916	0.537804	0.555161	0.700607	1.01831	0.36544	0.888814	0.779832	0.6891	0.916477	0.548335	0.99768	1.12092	0.805934	0.872532	0.483594	0.529328	0.946133	0.698091	2.5026	1.09352	1.5133	1.24692	1.17558	0.894493	0.818736	0.712142	0.80366	0.793527	1.3363	0.902069
90	0.418502	0.436821	0.462196	0.520604	0.679534	0.583605	0.51874	0.407011	0.472363	0.809744	1.268	0.562806	1.05372	0.706336	0.938048	0.772051	0.61925	1.04167	0.341664	0.3615	0.350304	0.606871	0.356739	0.427637	0.657217	0.47879	0.747481	0.670187	0.74826	0.727952	0.563441	0.738296	0.405595	0.418539	0.904696	0.477327	1.17342	1.11769	0.980039	1.05843	0.942792	0.668175	0.863163	0.382555	0.651141	0.832426	1.02285	0.729217
105	0.870044	0.892914	0.745033	0.891203	1.12784	0.65599	0.650252	0.739264	0.845281	0.809744	1.40342	0.644372	1.57025	0.920377	1.30914	0.910909	0.9908	1.20443	0.683328	0.716545	0.899113	1.05945	0.722179	0.813349	0.730786	0.416145	0.81248	0.548335	0.678654	0.457386	0.449326	0.51457	0.348396	0.418539	0.835635	0.459427	0.7892	0.803528	0.850328	0.840945	0.710004	0.484966	0.564864	0.335472	0.545551	0.941341	0.767137	0.513153
120	0.550661	0.58457	0.544978	0.58237	0.920202	0.493123	0.416454	0.606363	0.638104	0.530757	0.553983	0.497553	0.874656	0.663527	0.814349	0.594312	0.636943	0.683594	0.65802	0.503518	0.583839	0.689159	0.626468	0.511488	0.93678	0.572758	1.05947	0.602491	0.759861	0.669974	0.613366	0.53135	0.551193	0.486244	0.939227	0.441527	1.1215	1.0029	0.929596	0.92794	0.960251	0.646621	0.818736	0.500265	0.920983	1.77377	1.0146	0.885864
135	0.534141	0.578146	0.524283	0.635313	0.887169	0.407166	0.452985	0.689426	0.56352	0.537561	0.467807	0.473083	0.819559	0.613584	0.793733	0.333259	0.734253	0.748698	0.56944	0.62617	0.525455	0.637729	0.704777	0.511488	0.696454	0.349025	0.779981	0.4671	0.568445	0.457386	0.492119	0.469825	0.384795	0.375454	0.58011	0.381862	0.695742	0.718946	0.713411	0.681456	0.657627	0.463412	0.723534	0.406097	0.615944	0.97246	0.791883	0.750824
150	0.671806	0.526755	0.469095	0.520604	0.207635	0.393594	0.409147	0.697732	0.555233	0.537561	0.480118	0.530179	0.847107	0.642123	0.824657	0.960898	0.84041	0.732422	0.404935	0.639081	0.548809	0.534869	0.64387	0.561798	0.696454	0.380347	0.79298	0.595722	0.684455	0.476712	0.584837	0.51457	0.483594	0.461624	0.469613	0.393795	0.924195	1.2506	0.735029	0.753951	0.576151	0.528074	0.729881	0.470838	0.657007	0.809087	0.915615	0.745422
		CK		SA		MeJA		ACC
ZS9	15	1.82373	0.905587	1.97435	1.28756	0.904913	0.590347	1.78031	0.601207
	30	2.38607	0.442528	3.42611	0.830239	3.5513	1.06775	1.32797	0.491116
	45	0.98316	0.464392	0.982423	0.342813	1.04496	0.201387	0.692006	0.31173
	60	0.670046	0.241967	1.2816	0.303941	1.43419	0.264423	0.72338	0.274124
	75	0.744288	0.184305	1.00383	0.33746	1.17975	0.201504	0.677689	0.242158
	90	0.516877	0.1	0.673111	0.322389	0.855178	0.182094	0.407452	0.102423
	105	0.863837	0.160402	0.848723	0.283674	1.15098	0.260817	0.815661	0.143163
	120	0.612651	0.154274	0.540535	0.0792125	0.71123	0.10915	0.595415	0.0765433
	135	0.59437	0.162022	0.53073	0.0890315	0.673848	0.181377	0.595843	0.0739028
	150	0.464915	0.15558	0.534995	0.0956785	0.807936	0.109052	0.55556	0.0871491
YY19	15	2.372	0.614642	2.08809	0.499846	2.52721	0.464775	2.2748	0.20583
	30	1.34468	0.376265	1.03552	0.406577	1.60531	0.335794	1.29743	0.225699
	45	1.14035	0.435383	1.04377	0.210377	1.66403	0.352971	1.2378	0.387073
	60	0.911061	0.356026	0.722212	0.226151	1.10406	0.285061	0.910516	0.268337
	75	0.842057	0.210267	0.722602	0.186799	1.4044	0.574752	0.894406	0.224806
	90	0.671648	0.102171	0.584649	0.198826	0.990091	0.17918	0.746892	0.218728
	105	0.607298	0.15807	0.504316	0.171222	0.746495	0.137483	0.611253	0.212323
	120	0.766889	0.194229	0.593818	0.178982	0.931467	0.156968	0.985702	0.424161
	135	0.553065	0.161533	0.447361	0.0818604	0.655099	0.0965128	0.710124	0.18902
	150	0.604445	0.152987	0.484672	0.0631582	0.794667	0.26408	0.721308	0.150323

## Sheet: wax gene
ZS9								YY19
Treatment	Replicates	BnCER1-1/2	BnCER3	BnMAH1-1/2	BnCER4-1/2	BnCER6-1/2		Treatment	Replicates	BnCER1-1/2	BnCER3	BnMAH1-1/2	BnCER4-1/2	BnCER6-1/2
CK	1	0.981	1.085	0.956	1.082	0.909		CK	1	0.986	1.106	1.113	0.953	0.943
	2	0.811	1.01	0.99	0.923	0.983			2	0.96	0.977	0.967	1.115	1.115
	3	1.209	0.905	1.054	0.995	1.107			3	1.056	0.91	0.922	0.932	0.946
SA	1	0.3	0.306	0.404	0.501	0.998		SA	1	3.097	1.021	0.811	0.3	0.403
	2	0.32	0.301	0.402	0.498	1			2	3.005	0.982	0.979	0.32	0.389
	3	0.28	0.294	0.395	0.501	1.004			3	2.898	0.996	1.209	0.28	0.408
	Replicates	BnCER1-1/2	BnCER3	BnMAH1-1/2	BnCER4-1/2	BnCER6-1/2			Replicates	BnCER1-1/2	BnCER3	BnMAH1-1/2	BnCER4-1/2	BnCER6-1/2
CK	1	0.935	1.175	1.206	0.995	1		CK	1	0.954	0.949	1.03	0.991	0.981
	2	0.95	1.043	0.806	1.102	1.041			2	0.992	0.98	1.071	1.054	0.91
	3	1.115	0.782	0.988	0.902	0.961			3	1.054	1.065	0.899	0.956	1.108
JA	1	0.301	1.024	0.22	0.303	1.183		JA	1	3.007	3.058	4.314	0.459	0.801
	2	0.309	0.966	0.2	0.3	0.787			2	3.095	2.884	3.971	0.539	0.997
	3	0.292	1.01	0.18	0.297	1.031			3	2.898	3.057	3.716	0.501	1.201
	Replicates	BnCER1-1/2	BnCER3	BnMAH1-1/2	BnCER4-1/2	BnCER6-1/2			Replicates	BnCER1-1/2	BnCER3	BnMAH1-1/2	BnCER4-1/2	BnCER6-1/2
CK	1	0.901	1.071	0.967	0.943	0.892		CK	1	0.84	1.003	1.457	1.011	1.107
	2	0.997	0.899	1.215	1.104	1.017			2	1.224	0.798	0.831	0.905	0.908
	3	1.101	1.031	0.819	0.953	1.09			3	0.936	1.198	0.713	1.084	0.985
ACC	1	0.195	0.1	0.316	0.622	0.195		ACC	1	3.695	1.963	0.892	0.283	0.208
	2	0.202	0.099	0.307	0.234	0.199			2	4.294	1.822	1.017	0.295	0.191
	3	0.202	0.1	0.278	0.345	0.207			3	4.01	2.216	1.09	0.322	0.202

## Sheet: responsive gene
	ZS9		BnPR1		YY19		BnPR1
		CK1	0.85			CK1	0.95
		CK2	1.12			CK2	1.00727
		CK3	1.03519			CK3	1.03856
		SA1	11.53			SA1	13.44
		SA2	12.34			SA2	22.8
		SA3	6.572			SA3	18.38
			BnPDF				BnPDF
		CK1	1.03			CK1	1.07
		CK2	0.98937			CK2	0.96345
		CK3	0.97357			CK3	0.96665
		JA1	1.28			JA1	1.43165
		JA2	1.19			JA2	1.45759
		JA3	1.21			JA3	1.38129
			BnERF				BnERF
		CK1	1.02			CK1	0.95
		CK2	0.97			CK2	1.03791
		CK3	1			CK3	1.02259
		ACC1	3.05			ACC1	6.17445
		ACC2	2.99453			ACC2	6.17805
		ACC3	3.7			ACC3	4.42814
